# Supplementary material for: QTL Analysis of Adult Plant Resistance to Stripe Rust in a Winter Wheat Recombinant Inbred Population
Source: Plants (Basel). 2021 Mar 18;10(3):572. doi: 10.3390/plants10030572 (PMC8002966; doi:10.3390/plants10030572)
Supplement: Supplementary file 1 [file plants-10-00572-s001.zip]

Archive with 12 entries (12 files):
- Table S1.docx
- __MACOSX/._Table S1.docx
- Table S2.docx
- __MACOSX/._Table S2.docx
- Table S3.docx
- __MACOSX/._Table S3.docx
- Table S4.docx
- __MACOSX/._Table S4.docx
- Table S5.docx
- __MACOSX/._Table S5.docx
- Table S6.docx
- __MACOSX/._Table S6.docx
